# Supplementary material for: Efficacy of Loop-Mediated Isothermal Amplification for H. pylori Detection as Point-of-Care Testing by Noninvasive Sampling
Source: Diagnostics (Basel). 2021 Aug 25;11(9):1538. doi: 10.3390/diagnostics11091538 (PMC8467764; doi:10.3390/diagnostics11091538)
Supplement: Supplementary file 1 [file diagnostics-11-01538-s001.zip]

Archive with 2 entries (2 files):
- diagnostics-1296552-Table S1.pdf
- diagnostics-1296552-Figure S1.pdf
